# Supplementary material for: Proteases influence colony aggregation behavior in Vibrio cholerae
Source: J Biol Chem. 2023 Oct 26;299(12):105386. doi: 10.1016/j.jbc.2023.105386 (PMC10709122; doi:10.1016/j.jbc.2023.105386)
Supplement: File S1 [file mmc2.xlsx]

## Sheet: LapX constructs
		LapX ΔC Replicate 1		LapX ΔC Replicate 2		LapX ΔC Replicate 3			LapX FL Replicate 1		LapX FL Replicate 2		LapX FL Replicate 3			LapX ΔC S319A
	Ranked peptide for each replicate	Spectral Count at 4h	Cleaved peptide P4-P4'	Spectral Count at 4h	Cleaved peptide P4-P4'	Spectral Count at 4h	Cleaved peptide P4-P4'		Spectral Count at 4h	Cleaved peptide P4-P4'	Spectral Count at 4h	Cleaved peptide P4-P4'	Spectral Count at 4h	Cleaved peptide P4-P4'		Spectral Count at 4h	Cleaved peptide P4-P4'
	1	22	VTAESLMS	20	VTAESLMS	36	VTAESLMS		8	XQKESAEY	10	VTAESLMS	62	VTAESLMS		4	XXXNQIIW
	2	13	EHPEMVHY	11	EHPEMVHY	21	EHPEMVHY		7	VTAESLMS	7	QRFHPXXX	36	EHPEMVHY		4	EMLTWXXX
	3	8	HKFEMLTW	7	XQKESAEY	9	MRQQYLNT		5	PVMEFATG	5	XQKESAEY	20	SPLEKMVX		3	RTEHHAMX
	4	8	MRQQYLNT	6	HKFEMLTW	6	XQKESAEY		5	AFAEMWPD	5	XXINDFLV	18	HKFEMLTW		3	MWQSMXXX
	5	7	PVMEFATG	4	PVMEFATG	6	HKFEMLTW		5	EHPEMVHY	4	XXXSLNQA	15	MRQQYLNT		2	XXDNQEPW
	6	7	XQLEMHEP	4	DIMEMLYX	5	AFAEMWPD		4	DIMEMLYX	4	PVMEFATG	15	XXLEYFPI		2	XWMDLSPT
	7	7	NRDEGWAL	4	AFAEMWPD	5	PVMEFATG		4	HKFEMLTW	4	SPLEKMVX	12	DIMEMLYX		2	XXXPNITR
	8	7	QWWEMFGX	3	TFQESMLD	5	DIMEMLYX		4	IHPTFSYM	4	HKFEMLTW	12	HPEELVXX		2	XXXEPLDM
	9	6	XQKESAEY	3	SPLEKMVX	4	HANENYPY		4	XXXHEQEY	4	EHPEMVHY	12	QWWEMFGX		2	HFSENXXX
	10	6	SPLEKMVX	3	DNVEWIPF	4	HPEELVXX		3	SPLEKMVX	4	AFAEMWPD	12	RPQEWADG		2	GHMYNXXX
	11	5	DIMEMLYX	3	RFIENMTL	4	RFIENMTL		3	PHWQRVIF	3	XXXRGSPM	11	XQKESAEY		2	GIKMWQSM
	12	5	HANENYPY	3	HPEELVXX	4	WQTERHVY		3	HPEELVXX	3	RFIENMTL	11	AFAEMWPD		2	MYWHFXXX
	13	5	RFIENMTL	3	XFGSMGAN	3	SPLEKMVX		3	NHYHRKXX	3	XQLEMHEP	9	LPAEIMQT		2	EDILTXXX
	14	5	GFDEAHNA	3	XFPNMWSY	3	XGIQSTYF		3	KWHEGQYE	3	XFPNMWSY	9	WQTERHVY		2	XHYGFVTK
	15	4	XFNEYAMW	3	MRQQYLNT	3	TFQESMLD		3	XYEQTHNY	3	PHWQRVIF	8	PVMEFATG		1	XXKHPLET
	16	4	HPEELVXX	3	LQDEQATV	3	XQLEMHEP		3	XFPNMWSY	3	HPEELVXX	8	NRDEGWAL		1	XXXVLRFI
	17	4	TFQESMLD	3	HANENYPY	3	XYEQTHNY		3	MRQQYLNT	3	TFQESMLD	8	LQDEQATV		1	XXXNEIDG
	18	4	XYEQTHNY	2	XGIQSTYF	3	GMYWHYLM		3	HANENYPY	3	NHTQQFPX	7	TFQESMLD		1	XXAVRAVE
	19	4	DNVEWIPF	2	XXGASTSP	3	DNVEWIPF		2	FPMHNGRV	3	XYEQTHNY	7	XGIQSTYF		1	RTEHHAMX
	20	3	FMIEMHVI	2	XQLEMHEP	3	XXLEYFPI		2	XQLEMHEP	3	XXXRLVHR	7	AQNEAHMK		1	XXAPSLIA
	21	3	AQNEAHMK	2	NRDEGWAL	3	XXXVDYIE		2	TFQESMLD	3	MRQQYLNT	7	LNGEAVMF		1	AVRAVEGI
	22	3	MSEQFTNM	2	FPMHNGRV	3	MSEQFTNM		2	XEWHNFHM	3	WHYLMXXX	7	QLIEYLDX		1	GNTIKVXX
	23	3	RNMEFKHD	2	XFNEYAMW	3	GDIQFATA		2	RIMQGKKA	3	HANENYPY	7	HKMETNIT		1	RQPWNMLK
	24	3	SVPQLWWX	2	XXXVDYIE	3	LQDEQATV		2	SVPQLWWX	2	DIMEMLYX	7	HDVQVMLE		1	XXHAWFSV
	25	3	LQDEQATV	2	RMENYMVL	3	XLLQATDE		2	XXIPTNIR	2	XGIQSTYF	6	RFIENMTL		1	QNSDPKAG
	26	3	KEYQFVTY	2	XEWHNFHM	2	XRMENYMV		2	XGIQSTYF	2	RIMQGKKA	6	MHAENIAQ		1	XXXYTRLN
	27	3	XALETGTI	2	DNYEVWVP	2	LKDDMGXX		2	WRTEHHAM	2	TASRGXXX	6	DNVEWIPF		1	XXXSFIEP
	28	3	GDIQFATA	2	SVPQLWWX	2	RRVYLTSP		2	LKDDMGXX	2	KWHEGQYE	6	XFNEYAMW		1	LPKTNXXX
	29	3	XXLEYFPI	2	LNGEAVMF	2	DRWHTWMK		2	YDLQTAKX	2	YRPDMEWQ	6	HEQEYFRM		1	DYTLKGEH
	30	3	FLPEIWXX	2	DRWHTWMK	2	XFPNMWSY		2	SVPQWHEX	2	FPMHNGRV	6	KEYQFVTY		1	XKQDDLMS

## Sheet: Lap constructs
		Lap ΔPPC Replicate 1		Lap ΔPPC Replicate 2		Lap ΔPPC Replicate 3			Lap FL Replicate 1		Lap FL Replicate 2		Lap FL Replicate 3
	Ranked peptide for each replicate	Spectral Count at 4h	Cleaved peptide P4-P4'	Spectral Count at 4h	Cleaved peptide P4-P4'	Spectral Count at 4h	Cleaved peptide P4-P4'		Spectral Count at 4h	Cleaved peptide P4-P4'	Spectral Count at 4h	Cleaved peptide P4-P4'	Spectral Count at 4h	Cleaved peptide P4-P4'
	1	89	XXXMSYQW	81	XXXMSYQW	110	XXXMSYQW		113	XXXLQGIS	86	XXXMSYQW	89	XXXMSYQW
	2	52	XXWWYHYG	56	XXXLHAEG	76	XXLLQATD		91	XXWLAKED	61	XXLLQATD	52	XXWWYHYG
	3	47	XXLLQATD	52	XXLLQATD	69	XXWWYHYG		90	XXXMSYQW	57	XXWWYHYG	47	XXLLQATD
	4	42	XXWLAKED	51	XXXWHSVQ	65	XXXWHSVQ		57	XXLLQATD	51	XXXWHSVQ	42	XXWLAKED
	5	39	XXXLHAEG	44	XXWLAKED	61	XXPMEPHS		51	XXXWHSVQ	48	XXWLAKED	39	XXXLHAEG
	6	37	VMFLREKQ	32	XMIVQHRL	43	XXWLAKED		42	XXXLHAEG	45	XXXLHAEG	37	VMFLREKQ
	7	37	XXXIEPPW	26	XXXIEPPW	43	XXXLHAEG		38	XXXIEPPW	37	XMAIHGFE	37	XXXIEPPW
	8	31	XMAIHGFE	26	XXXIGDNV	43	XMAIHGFE		38	VMFLREKQ	32	XXHWAFRS	31	XMAIHGFE
	9	26	XMIVQHRL	26	XXXINDFL	41	XXHWAFRS		30	XXHWAFRS	31	XXXIEPPW	26	XMIVQHRL
	10	23	XXXLEYFP	26	XXXAKGMG	40	XXIWQKGA		29	XXFLKAHS	29	XXPMEPHS	23	XXXLEYFP
	11	22	XXXAAPYH	25	VMFLREKQ	38	XXXVDYIE		27	XXLTHGRP	28	XXXVDYIE	22	XXXAAPYH
	12	22	XXIARQPW	25	XMAIHGFE	38	XXXINDFL		26	XXXVYHKW	27	XVFIDLRW	22	XXIARQPW
	13	21	XXPMEPHS	25	XVFIDLRW	31	XXXIEPPW		25	XMAIHGFE	26	VMFLREKQ	21	XXPMEPHS
	14	19	XXXVDYIE	24	XXXLEYFP	31	XXXNRSVE		25	XXPMEPHS	23	XXXPASQT	19	XXXVDYIE
	15	19	XVFIDLRW	22	XXXFRIHG	28	XVFIDLRW		25	XXXPASQT	22	XXXLEYFP	19	XVFIDLRW
	16	19	XXXINDFL	21	XXXPASQT	27	XXXHRRVY		21	XXXINDFL	22	XXXAAPYH	19	XXXINDFL
	17	19	XXXAKGMG	20	XXXMDQIY	27	XXXADARK		21	XXXVHSDA	21	XXXIGDNV	19	XXXAKGMG
	18	18	XXXPASQT	20	XXXFNEYA	27	XYWMSTHL		21	XXXIGDNV	20	XMIVQHRL	18	XXXPASQT
	19	18	XXXIGDNV	19	PQMIGHVK	26	XXXAAPYH		21	XXXMAIHG	19	XXXINDFL	18	XXXIGDNV
	20	18	XQAVRPNG	18	XXHWAFRS	26	XXXFNEYA		20	XXXLDGYW	19	XXXAKGMG	18	XQAVRPNG
	21	17	XXXVHSDA	18	XXXNQIIW	24	XXXPASQT		18	XVFIDLRW	19	XXXNQIIW	17	XXXVHSDA
	22	17	XSFIEPDV	17	XXIWQKGA	23	XXXIGDNV		18	XXXLEYFP	18	XXIWQKGA	17	XSFIEPDV
	23	17	XXXNQIIW	17	XXPMEPHS	22	XMIVQHRL		18	XXXQYELP	18	XXXWDAGL	17	XXXNQIIW
	24	17	PQMIGHVK	17	XXIARQPW	21	VMFLREKQ		17	XXIARQPW	17	XXXNRSVE	17	PQMIGHVK
	25	16	XXXWHSVQ	17	XXXWDAGL	21	XXXYQLLT		16	XMIVQHRL	17	XXXMDQIY	16	XXXWHSVQ
	26	16	XXHWAFRS	16	XXXAAPYH	21	XXXLEYFP		16	XXXWDAGL	16	XXXFRIHG	16	XXHWAFRS
	27	16	XXIWQKGA	16	XXLFNDVN	21	XXIARQPW		16	XXWFQHNP	15	XXXHRRVY	16	XXIWQKGA
	28	16	XXXYQLLT	16	XQAVRPNG	20	XXMSYQWQ		16	XSFIEPDV	15	XXXFNEYA	16	XXXYQLLT
	29	16	XXXFSLSK	15	XXWWYHYG	20	XXXAKGMG		15	XXXFNEYA	15	PQMIGHVK	16	XXXFSLSK
	30	16	XXXQYELP	15	XXXYQLLT	20	XXXWDAGL		14	XXXIQMDP	15	XXIARQPW	16	XXXQYELP
